# Supplementary material for: Good rates of return-to-sport in athletes after revision anterior cruciate ligament reconstruction using autologous patellar tendon and lateral extra-articular tenodesis: a 2-year follow-up prospective study
Source: Eur J Orthop Surg Traumatol. 2023 Apr 11;33(7):3125–33. doi: 10.1007/s00590-023-03544-8 (PMC10504162; doi:10.1007/s00590-023-03544-8)
Supplement: Supplementary file 1 — Supplementary file1 (XLSX 11 kb) [file 590_2023_3544_MOESM1_ESM.xlsx]

## Sheet: Sheet1
Demographic Data				ACL Reconstruction				Revision ACLR							Return To Play											Failure (24-Month)				Patient-reported Questionaires (Before Revision ACLR)				Patient-reported Questionaires (24-Months After the Revison ACLR)
Patient Number	Age at Surgery of Revision ACLR	Side	Type of Job	Date of First ACL injury	Date of ACL Reconstruction	Cause of ACL Rupture	Concurrent Lesions	Date of Second ACL injury	Date of revison ACLR	One-surgery time or Two-surgery time	Date of Second of Two-Surgery Time	Mecanismo de Lesión	Concurrent Lesions	PostOP Complications	Level of Play	Federation	Main Sport Played	Classification	TAS (Before Initial ACL Rupture)	TAS (After ACLR)	TAS (24-Month)	Estimated Time to Return to the Same Sport (in months)	Causes of Changing or Stopping the Usual Sport	Level of Sport	Which Lower Level Sport	Re-rupture	Instability Perceived by the Patient	Instability Detected (Lachman test)	Pivot-shift test	IKDC	SF-12 Physical	SF-12 Mental	Lysholm	IKDC (24-month)	SF-12 Physical (24-month)	SF-12 Mental (24-month)	Lysholm (24-month)
RTS-01	31	Right	Active	2012-01-01	2012-01-01	Sports	-	2018-10-29	2019-01-08	1	-	Sports	-	-	Lower divisions	Yes	Basketball	Contact	9	7	6	10	Fear of New Injury	Another sport, lower level	Padel	0	0	0	0	59.8	53.4	50.37	79	94.3	56.9	54.95	85
RTS-02	19	Right	Student	2018-09-26	2018-10-03	Sports	Internal Meniscus	2019-04-17	2019-07-23	1	-	Sports	Internal Meniscus	Residual Pain	National elite	Yes	Basketball	Contact	9	9	6	8	Medical	Another sport, lower level	Padel	0	0	0	0	82.8	56.9	50.15	52	74.1	58.2	50.37	80
RTS-03	18	Right	Student	2019-01-01	2019-01-01	Sports	-	2019-08-01	2019-09-17	1	-	Sports	Internal Meniscus	-	Lower divisions	Yes	Football	Contact	8	8	6	8	Fear of New Injury	ame sport, lower level	Padel	0	0	0	0	65.5	53.4	54.95	55	82.4	53.4	54.95	72
RTS-04	39	Left	Sedentary	2018-01-01	2018-02-20	Sports	-	2018-10-24	2019-05-14	1	-	Sports	-	-	Regular recreational	Yes	Football	Contact	7	7	5	10	Medical	Another sport, lower level	Cycling	0	0	0	0	79.31	56.9	50.15	66	82.6	58.2	50.37	82
RTS-05	27	Right	Active	2017-01-01	2017-08-24	Sports	-	2019-04-26	2019-09-17	1	-	Sports	Chondral lesion patellar (Grade II)	Material discomfort	Regular recreational	No	Athletics	Non-contact	7	7	6	7	Knee	ame sport, lower level	Padel	0	0	0	1	71.3	53.4	45.2	74	93.4	56.9	50.15	90
RTS-06	29	Right	Active	2012-01-01	2012-01-01	Sports	-	2018-03-03	2019-01-24	2	2018-07-03	Sports	-	Material discomfort	National elite	Yes	Basketball	Contact	9	9	9	12	Fear of New Injury	Same sport, same level	-	0	0	0	0	95.4	49.6	45.2	76	96.7	58.2	50.37	90
RTS-07	40	Left	Sedentary	2015-01-01	2015-01-01	Sports	-	2018-05-18	2019-01-15	1	-	Sports	Internal Meniscus	-	Regular recreational	No	Tenis	Non-contact	6	6	6	14	Knee	Same sport, same level	-	0	0	0	0	54.83	56.9	50.15	45	71.4	58.2	50.15	95
RTS-08	30	Right	Active	2009-01-01	2017-05-17	Sports	Chondral lesion patellar (Grade II)	2019-07-01	2019-08-08	1	-	Sports	Chondral lesion patellar (Grade II)	-	Lower divisions	Yes	Football	Contact	9	7	6	12	Fear of New Injury	ame sport, lower level	Padel	0	0	0	0	74.71	56.9	54.95	42	82.1	56.9	50.15	92
RTS-09	20	Left	Student	2018-10-18	2019-02-27	Sports	-	2019-09-01	2019-10-09	1	-	Sports	Internal Meniscus	-	Lower divisions	Yes	Basketball	Contact	8	7	8	10	Knee	Same sport, same level	-	0	0	0	0	88.51	56.9	50.15	70	93.4	58.2	54.95	94
RTS-10	23	Right	Active	2017-01-01	2017-10-01	Sports	-	2018-12-13	2019-01-24	1	-	Sports	External Meniscus	-	Regular recreational	Yes	Basketball	Contact	7	7	7	18	Job-related	Same sport, same level	-	0	0	0	0	79.31	53.4	50.37	80	95.5	58.2	54.95	94
RTS-11	28	Right	Sedentary	2011-01-01	2011-01-01	Sports	-	2019-01-04	2019-04-09	1	-	Sports	External Meniscus	-	Lower divisions	Yes	Football	Contact	8	8	6	8	Fear of New Injury	ame sport, lower level	Cycling	0	0	0	0	71.3	49.6	45.2	65	96.7	58.2	54.95	94
RTS-12	23	Left	Active	2015-01-01	2015-01-01	Sports	Internal Meniscus	2019-02-04	2019-05-07	1	-	Sports	-	-	Lower divisions	Yes	Basketball	Contact	8	8	8	12	Complete RTS	Same sport, same level	-	0	0	0	0	73.56	53.4	54.95	75	74.1	56.9	54.95	94
RTS-13	16	Left	Student	2018-03-16	2018-05-09	Sports	Internal Meniscus	2019-03-01	2019-06-04	1	-	Sports	-	-	Regular recreational	Yes	Basketball	Contact	7	7	7	8	Job-related	Same sport, same level	-	0	0	0	0	88.51	49.6	50.15	65	95.5	56.9	54.95	92
RTS-14	27	Right	Active	2016-01-01	2016-10-14	Sports	-	2019-03-22	2019-07-16	1	-	Sports	-	-	Lower divisions	Yes	Basketball	Contact	8	8	6	10	Knee	ame sport, lower level	Padel	0	0	0	0	68.97	49.6	50.15	52	82.4	58.2	50.37	82
RTS-15	40	Right	Sedentary	2011-01-01	2011-10-01	Sports	-	2015-04-20	2019-06-20	2	2018-10-04	Sports	Internal Meniscus	Hemarthrosis	Regular recreational	No	Rugby	Collision	6	6	6	10	Job-related	Same sport, same level	-	0	0	0	0	64.83	53.4	54.95	48	72.5	58.2	54.95	88
RTS-16	33	Right	Active	2015-01-01	2017-03-14	Traffic	Internal Meniscus	2019-08-10	2019-12-10	1	-	Sports	-	-	Regular recreational	No	Football	Contact	6	6	6	10	Knee	Same sport, same level	-	0	0	0	0	58.62	49.6	50.15	65	78.5	56.9	50.15	84
RTS-17	30	Right	Active	2011-10-01	2011-12-01	Sports	Internal Meniscus	2016-02-01	2020-01-09	1	-	Sports	Internal Meniscus	-	Regular recreational	No	Football	Contact	6	6	6	9	Job-related	Same sport, same level	-	0	0	0	0	50.57	53.4	50.37	65	77.1	58.2	54.95	85
RTS-18	32	Right	Active	2017-10-01	2018-06-26	Sports	External Meniscus	2019-06-01	2019-12-13	1	-	Sports	-	-	Regular recreational	No	Basketball	Contact	6	6	6	10	Job-related	Same sport, same level	-	0	0	0	1	64.25	56.9	50.15	60	73.5	56.9	54.95	85
RTS-19	23	Right	Student	2013-05-01	2013-07-01	Sports	-	2018-09-01	2020-01-28	1	-	Sports	External Meniscus	-	Regular recreational	Yes	Basketball	Contact	7	6	6	12	Fear of New Injury	ame sport, lower level	Padel	0	0	0	0	58.6	49.6	45.2	80	73.2	58.2	50.37	88
